# Supplementary material for: Recent increases in tropical cyclone rapid intensification events in global offshore regions
Source: Nat Commun. 2023 Aug 24;14:5167. doi: 10.1038/s41467-023-40605-2 (PMC10449825; doi:10.1038/s41467-023-40605-2)
Supplement: Supplementary file 3 — Source Data [file 41467_2023_40605_MOESM3_ESM.xlsx]

## Sheet: Fig1
Figure 1.
Year	RI_45	RI_30	Ratio_45	Ratio_30
1980	3	19	4.0014	24.4739
1981	2	18	2.39855	20.7312
1982	4	28	4.82203	28.8901
1983	4	18	3.61641	18.53
1984	4	23	3.8634	22.2586
1985	2	35	1.55039	28.0021
1986	2	15	1.9802	14.1248
1987	2	13	2.36761	15.5366
1988	4	28	3.46302	26.4112
1989	12	56	7.96261	36.6402
1990	2	11	2.06186	10.078
1991	0	27	0	26.3427
1992	10	47	7.13924	34.2019
1993	9	41	6.64569	29.6411
1994	7	20	5.83675	16.3495
1995	14	48	9.94502	32.8259
1996	14	59	7.00555	27.7833
1997	3	27	1.76471	21.2172
1998	18	64	10.391	37.4863
1999	26	66	19.7229	50.1143
2000	18	55	16.7701	48.5919
2001	12	50	10.5745	43.8851
2002	4	21	6.19536	30.6775
2003	6	34	5.00722	27.7932
2004	6	32	4.82228	22.6719
2005	24	64	19.0395	50.1577
2006	17	52	15.1139	45.9627
2007	10	34	8.89831	28.7007
2008	15	49	11.5058	37.669
2009	24	56	23.2458	53.0642
2010	9	35	8.92744	35.5515
2011	15	52	13.3872	46.8714
2012	10	37	8.66808	32.8668
2013	14	33	10.7254	25.9722
2014	14	37	11.3245	30.1207
2015	11	36	10.4839	34.876
2016	7	34	6.50123	30.5557
2017	5	37	4.04798	31.4736
2018	12	43	8.95822	32.3129
2019	14	37	11.8458	31.5175
2020	19	49	14.3564	36.8825

## Sheet: Fig2
Figure 2.
Distance (km)	RI_45	RI_30
200	1.00348	1.91638
400	1.95645	3.18467
600	1.01568	1.90244
800	0.364111	0.719512
1000	0.78223	1.35192
1200	0.620209	1.10801
1400	0.538328	0.885017
1600	0.646341	0.656794
1800	0.301394	0.794425
2000	0.878049	0.95993
2200	0.266551	-0.181185

## Sheet: Fig4
Figure 4.
Distance (km)	RI_nino_removed	RI_pdo_removed	RI_sst_removed	RI_sst_pdo_removed
200	1.00705	0.751526	0.458862	0.199356
400	1.96177	1.48469	0.696004	0.206787
600	1.00887	1.10297	-0.020895	0.0520277
800	0.363088	0.281356	-0.0268014	-0.114974
1000	0.77832	0.852736	0.0203744	0.0803237
1200	0.619591	0.706562	-0.171193	-0.0958054
1400	0.536654	0.58297	0.0975634	0.136098
1600	0.645287	0.755118	0.0167758	0.116829
1800	0.297424	0.352746	-0.012748	0.0342509
2000	0.87096	1.07087	-0.102238	0.0769998
2200	0.264003	0.217057	0.0316006	-0.0211489

## Sheet: Fig5
Figure 5.
Distance (km)	RH_ERA5	VWS_ERA5	MPI_ERA5
200	0.853519	-0.126367	2.42292
400	0.671568	-0.0935141	2.56988
600	0.651356	0.00339005	2.62855
800	0.484399	0.114139	2.53009
1000	0.443447	0.21552	2.49193
1200	0.527083	0.209244	2.52122
1400	0.493807	0.20228	2.60661
1600	0.332071	0.220943	2.60898
1800	0.157762	0.232901	2.60702
2000	0.0275264	0.256581	2.54721
